# Supplementary material for: Low vitamin D concentrations and BMI are causal factors for primary biliary cholangitis: A mendelian randomization study
Source: Front Immunol. 2022 Dec 20;13:1055953. doi: 10.3389/fimmu.2022.1055953 (PMC9807903; doi:10.3389/fimmu.2022.1055953)
Supplement: Supplementary file 2 [file Table_1.xlsx]

## Sheet: supplementary table1
Supplementary data1. IVs associated with serum 25-Hydroxyvitamin D levels
chr.exposure	pos.exposure	beta.exposure	se.exposure	pval.exposure	SNP	F-statisitcs	effect_allele.exposure	other_allele.exposure	eaf.exposure	R^2
1	62911751	0.0209396	0.00212672	7.1351e-23	rs11207969	96.9429	G	A	0.351365	0.00019986
1	155289545	0.0174875	0.00234081	7.97444e-14	rs11264361	55.8114	G	T	0.251408	0.000115109
1	220970593	-0.0150625	0.00218678	5.65979e-12	rs2807834	47.4443	G	T	0.68514	9.78861e-05
1	46027355	0.0122172	0.00204286	2.22526e-09	rs512083	35.7657	C	T	0.462488	7.42099e-05
1	41757718	0.0180762	0.00245028	1.61659e-13	rs1343776	54.423	A	G	0.22133	0.000112626
1	109817192	0.0215389	0.00243165	8.16582e-19	rs7528419	78.4594	G	A	0.22441	0.000161492
1	17560123	-0.0232636	0.00214072	1.65272e-27	rs35823191	118.096	C	T	0.342049	0.000243594
2	21225281	-0.0151254	0.00250017	1.45071e-09	rs1042034	36.5995	T	C	0.792138	7.5339e-05
2	27730940	0.0197194	0.00207421	1.96336e-21	rs1260326	90.382	C	T	0.603925	0.000186028
2	38259872	0.0156723	0.0026815	5.07715e-09	rs35270497	34.1594	T	C	0.176236	7.1317e-05
2	118648261	0.0136395	0.00225626	1.49242e-09	rs7569755	36.5442	A	G	0.288618	7.63929e-05
2	63166379	-0.0115892	0.00203474	1.2288e-08	rs2710651	32.4406	A	G	0.526101	6.69718e-05
2	234627048	-0.0478406	0.00363266	1.31341e-39	rs3732220	173.438	A	G	0.0852646	0.000357016
2	58981967	-0.0120548	0.00209882	9.26659e-09	rs727857	32.989	A	G	0.61181	6.90257e-05
2	101428119	-0.0165625	0.0026652	5.15383e-10	rs7580771	38.6182	T	G	0.175983	7.95589e-05
2	211540507	-0.0133984	0.00218016	7.96453e-10	rs1047891	37.7684	A	C	0.317078	7.77451e-05
3	85603643	-0.0212858	0.00212614	1.35738e-23	rs7652808	100.23	G	T	0.649492	0.000206292
3	18804655	-0.0123077	0.00224484	4.19035e-08	rs9847248	30.0596	A	G	0.712969	6.19988e-05
3	52407805	0.0250544	0.00451036	2.77856e-08	rs13076508	30.8564	C	T	0.0535034	6.35768e-05
3	49866392	0.0164131	0.0020293	6.06457e-16	rs1128535	65.4167	T	C	0.500049	0.000134695
3	141720712	-0.0156853	0.00231839	1.3277e-11	rs34186890	45.7733	G	A	0.259637	9.4586e-05
3	153758806	0.0114162	0.00208637	4.45492e-08	rs1949633	29.9406	C	T	0.605759	6.22493e-05
4	88178919	-0.01445	0.00205911	2.25684e-12	rs6834488	49.2466	T	C	0.422833	0.000101915
4	57790205	-0.0122246	0.00208616	4.63234e-09	rs13108245	34.3379	G	A	0.386601	7.0877e-05
4	70017531	-0.0258401	0.00216263	6.61607e-33	rs4348160	142.766	G	T	0.326968	0.000293873
4	100239112	-0.0148038	0.00249007	2.76179e-09	rs4147536	35.3446	C	A	0.788613	7.30666e-05
4	72822599	-0.0536726	0.00225483	3.08319e-125	rs11726886	566.601	A	C	0.290783	0.00118818
5	148020950	0.011939	0.00206215	7.05472e-09	rs7712001	33.5193	G	T	0.440176	7.02496e-05
5	118668050	0.0128637	0.00217811	3.50728e-09	rs986649	34.8797	G	A	0.321628	7.22077e-05
6	22768668	-0.0134939	0.0021713	5.14375e-10	rs17207784	38.622	C	T	0.324195	7.97871e-05
6	83773049	-0.0178178	0.0030906	8.15831e-09	rs12153819	33.2371	T	C	0.123154	6.85662e-05
6	40998167	0.0183528	0.00320607	1.03805e-08	rs742493	32.7687	C	T	0.112871	6.74534e-05
6	131931092	-0.0212917	0.00273999	7.80369e-15	rs2245133	60.3841	C	T	0.164339	0.000124515
6	121856794	0.0117059	0.00205423	1.20895e-08	rs9375037	32.4722	C	A	0.443168	6.76289e-05
7	107117447	0.0134514	0.00203065	3.4914e-11	rs1858889	43.8798	C	A	0.502532	9.04678e-05
7	43980540	-0.0122625	0.00209685	4.9737e-09	rs2595644	34.1998	T	G	0.384889	7.11995e-05
7	21569089	-0.0143336	0.0023507	1.07676e-09	rs10277163	37.1806	G	A	0.254715	7.80041e-05
8	11611865	0.015895	0.00205997	1.19922e-14	rs804281	59.5387	G	A	0.583498	0.000122803
8	61525963	-0.0168656	0.00299675	1.82331e-08	rs1384687	31.674	A	G	0.132271	6.52954e-05
8	116988527	-0.0231961	0.00206406	2.65094e-29	rs12056768	126.295	G	T	0.584044	0.000261428
8	25889606	0.014013	0.00234858	2.42237e-09	rs34726834	35.6001	T	C	0.252209	7.40684e-05
9	125745042	-0.0167771	0.00294656	1.2426e-08	rs9409266	32.4193	A	G	0.862222	6.68748e-05
9	80710910	0.012568	0.00205837	1.02277e-09	rs13294734	37.2808	T	C	0.466128	7.86149e-05
10	10076429	-0.0117606	0.00205797	1.09921e-08	rs2398113	32.6573	G	A	0.423526	6.75381e-05
10	91524012	0.0155618	0.00247693	3.32767e-10	rs12775091	39.4723	T	C	0.213441	8.13128e-05
10	113913222	0.0127547	0.00225578	1.5656e-08	rs2297991	31.9703	C	T	0.718478	6.58107e-05
11	14059511	-0.0348143	0.00421754	1.52335e-16	rs144965707	68.1392	A	G	0.0618296	0.000140612
11	71194559	-0.114453	0.00298056	1e-200	rs3829251	1474.55	A	G	0.133277	0.00302636
11	14262063	0.0482117	0.00572507	3.72735e-17	rs11023159	70.9158	C	T	0.0325143	0.000146236
11	76477721	0.0188545	0.00340001	2.93265e-08	rs733454	30.7517	T	C	0.0991663	6.35139e-05
11	14690192	-0.0564566	0.00240614	9.61612e-122	rs12283049	550.538	G	A	0.234433	0.00114409
12	21352315	-0.0203733	0.00282689	5.72137e-13	rs1871395	51.9404	G	A	0.152679	0.000107394
12	96375682	-0.0436264	0.00205452	4.60045e-100	rs10859995	450.898	C	T	0.579841	0.000927366
13	55702646	-0.0135627	0.00225079	1.68306e-09	rs4580037	36.3097	C	A	0.285578	7.50588e-05
15	58683366	0.0252805	0.00208639	8.59805e-34	rs1532085	146.818	G	A	0.616672	0.000302152
15	58723675	-0.0305021	0.00246932	4.72607e-35	rs1800588	152.583	T	C	0.214964	0.000314011
15	77711719	-0.0124205	0.00224413	3.11853e-08	rs62007299	30.6325	A	G	0.712958	6.31419e-05
15	100229260	-0.0136497	0.00227676	2.03226e-09	rs325393	35.9428	T	G	0.278218	7.48286e-05
16	57006378	0.0229033	0.00266997	9.64273e-18	rs11076175	73.584	G	A	0.175666	0.000151921
17	66433493	0.0135432	0.00209454	1.00649e-10	rs11867297	41.8086	T	C	0.38533	8.68855e-05
17	79257880	-0.011465	0.0020505	2.25372e-08	rs61698755	31.2629	C	T	0.560041	6.47754e-05
18	28918628	-0.0233992	0.00407655	9.47022e-09	rs9946771	32.947	T	C	0.0663426	6.78285e-05
18	61366207	0.0176624	0.00272732	9.41239e-11	rs2037511	41.9399	A	G	0.165924	8.63464e-05
18	47158186	-0.0172243	0.00264437	7.33838e-11	rs10438978	42.4266	C	T	0.820277	8.74737e-05
19	11190534	0.026284	0.00323446	4.42792e-16	rs142158911	66.0358	A	G	0.111826	0.000137231
19	11955767	-0.0132119	0.0021149	4.18312e-10	rs12462826	39.0257	A	G	0.369566	8.13378e-05
19	48374950	0.0611636	0.00276373	1.59588e-108	rs62129966	489.773	A	C	0.160854	0.00100992
20	52718179	0.0304395	0.00316491	6.72667e-22	rs1841850	92.5023	C	A	0.117085	0.000191569
20	39231118	0.0140631	0.00210628	2.44287e-11	rs6129648	44.579	G	A	0.379837	9.31741e-05

## Sheet: supplementary table2
Supplementary table 2. IVs associated with BMI
chr.exposure	se.exposure	pos.exposure	pval.exposure	beta.exposure	SNP	F-statistics	effect_allele.exposure	other_allele.exposure	eaf.exposure	R^2
1	0.00236691	98315893	3.29989e-11	0.0157008	rs12072739	44.0028	G	A	0.224478	8.58305e-05
1	0.00315913	174321997	1.20005e-12	0.0224585	rs61828641	50.539	A	G	0.10925	9.81677e-05
1	0.00231332	11207269	7.19996e-09	-0.0133837	rs2791643	33.4719	T	C	0.761794	6.50089e-05
1	0.00264876	23313353	6.00067e-12	-0.0182237	rs10799778	47.3356	G	T	0.833718	9.20805e-05
1	0.00242689	39564930	1.80011e-14	0.0186013	rs113603865	58.7471	T	C	0.21205	0.000115625
1	0.00200337	96924097	4.90004e-22	0.0193319	rs11165643	93.1165	T	C	0.590103	0.000180793
1	0.00202425	230301811	9.09997e-09	-0.0116316	rs11122450	33.018	G	T	0.611739	6.42686e-05
1	0.00281467	243557659	2.30001e-09	-0.0168156	rs10927006	35.6919	C	T	0.143704	6.95901e-05
1	0.00206546	6657424	1.2e-08	0.0117835	rs3866805	32.5473	A	C	0.355683	6.36416e-05
1	0.00231885	19934900	5.60003e-09	-0.0135153	rs61740466	33.9708	A	G	0.237203	6.61014e-05
1	0.00210047	33784146	3.69999e-10	0.0131586	rs6682438	39.2452	C	T	0.673081	7.62003e-05
1	0.00198381	66434743	1.69981e-12	0.0140028	rs7519259	49.823	A	G	0.52836	9.77238e-05
1	0.00201927	75001480	5.40008e-16	0.0163609	rs3845344	65.6486	T	C	0.391115	0.000127492
1	0.00198606	91189933	5.69994e-10	-0.0123121	rs12089815	38.4308	A	G	0.54861	7.50775e-05
1	0.00198775	2723214	8.4004e-14	-0.014837	rs4648450	55.7146	A	C	0.466824	0.000109584
1	0.0019986	47678458	1.59993e-17	-0.0170287	rs6669341	72.5958	G	A	0.582679	0.000141024
1	0.00213109	49996959	1.59993e-19	-0.0192649	rs1167311	81.7203	A	G	0.681309	0.000161167
1	0.00201204	72765116	1.59993e-28	0.0222928	rs2568958	122.76	A	G	0.603656	0.000237805
1	0.00214854	80798635	8.9002e-11	0.0139317	rs12088284	42.0457	T	C	0.300838	8.16486e-05
1	0.00241434	115295160	5.30005e-09	0.0140931	rs17544384	34.0735	C	T	0.210864	6.60994e-05
1	0.0024426	177889025	1.99986e-91	0.0495291	rs539515	411.165	C	A	0.204942	0.00079943
1	0.00198582	190294726	1e-16	-0.016485	rs815163	68.9125	C	T	0.563148	0.00013371
1	0.00208158	201800511	3.80014e-31	0.024161	rs2678204	134.724	G	T	0.340162	0.000262049
2	0.00261213	628504	4.49987e-100	0.0554684	rs6744646	450.922	G	A	0.828299	0.000875147
2	0.00197292	26949366	3.19963e-16	-0.0161066	rs935166	66.6483	A	G	0.506805	0.000129687
2	0.00208669	60217457	8.00018e-11	0.0135646	rs4672338	42.2569	T	C	0.336228	8.2129e-05
2	0.00211721	81741750	3.29997e-09	0.0125235	rs6752979	34.9884	A	G	0.31688	6.79005e-05
2	0.00229974	144035442	1.29999e-09	0.0139664	rs2381404	36.8817	C	T	0.243837	7.19306e-05
2	0.00208587	181599070	5.19996e-16	0.0169109	rs2216931	65.7293	A	C	0.661966	0.000127985
2	0.00197196	198950240	3.69999e-14	0.0149301	rs1064213	57.323	A	G	0.478377	0.000111246
2	0.00214059	212299249	1.7e-10	0.0136616	rs73985439	40.732	C	A	0.307299	7.94584e-05
2	0.00217332	100123030	3.89996e-08	0.0119437	rs6707827	30.2016	G	A	0.703627	5.94962e-05
2	0.00219724	105460333	1.10002e-15	0.0176118	rs745249	64.2469	T	C	0.281945	0.000125591
2	0.00288163	136389840	4.79999e-10	-0.0179406	rs3213943	38.7612	A	C	0.131525	7.35308e-05
2	0.00274403	220205146	3.29989e-12	0.0191046	rs6725931	48.4728	T	C	0.847658	9.42641e-05
2	0.00210907	230816703	3.80014e-16	-0.0171805	rs2433733	66.3574	A	G	0.677659	0.000128952
2	0.00225454	6169351	1.80011e-12	-0.0158916	rs7571496	49.6843	G	A	0.260545	9.73105e-05
2	0.00205506	41637688	2.99999e-09	0.0121875	rs10169594	35.1706	C	T	0.363139	6.87032e-05
2	0.00198918	58933591	1.20005e-26	-0.0212558	rs1861410	114.184	T	C	0.555423	0.000223129
2	0.00199729	147903382	3.29989e-18	-0.0173795	rs429343	75.7168	G	A	0.576573	0.000147481
2	0.00204919	55320173	9.79941e-13	-0.0146168	rs6705567	50.8792	C	T	0.37596	0.000100251
2	0.00201573	59307725	2.39994e-24	-0.0205219	rs6545714	103.65	A	G	0.601448	0.000201906
2	0.00199763	67837553	1e-17	-0.0171274	rs2861685	73.5111	C	T	0.411984	0.000142129
2	0.00212268	86764004	5.40008e-14	-0.015965	rs4832298	56.5677	T	C	0.686142	0.000109778
2	0.00205562	100805996	5.60015e-21	-0.0193158	rs11691869	88.2957	A	C	0.362038	0.000172347
2	0.0022826	133523605	3.29997e-08	0.012611	rs13033310	30.5239	A	G	0.25276	6.00755e-05
2	0.00198558	204053742	1.6e-09	0.0119751	rs11675464	36.3734	G	A	0.562988	7.05636e-05
2	0.00278352	208307761	6.69993e-09	0.0161392	rs10172070	33.6183	T	C	0.146466	6.51256e-05
2	0.00234795	35447243	6.1e-09	-0.0136501	rs13012070	33.7982	A	G	0.228388	6.5671e-05
2	0.00197134	104242992	3.69999e-11	0.0130378	rs10182416	43.7407	G	A	0.512223	8.49413e-05
2	0.0031882	145627927	5.30005e-09	0.0186066	rs6430068	34.0599	A	G	0.108559	6.70074e-05
2	0.00203738	161265910	1.29999e-10	0.0130872	rs12692596	41.2619	T	C	0.37185	8.00119e-05
2	0.00370692	205375909	2.99985e-17	-0.0313175	rs4482463	71.3753	A	C	0.923002	0.000139408
3	0.00197538	49920571	2.90001e-50	0.0294509	rs9843653	222.278	C	T	0.511652	0.000433442
3	0.00204174	85806313	9.60064e-19	-0.0180478	rs9876664	78.1354	T	G	0.375389	0.000152746
3	0.0019785	173114305	1.29987e-17	0.0168965	rs529200	72.9325	G	A	0.527829	0.000142304
3	0.00212897	20466465	5.30005e-09	-0.0124263	rs62241847	34.0678	G	A	0.314443	6.65732e-05
3	0.00202753	62376645	1e-08	0.0116125	rs6777784	32.8033	T	G	0.61678	6.3747e-05
3	0.00200164	104631603	1e-14	0.0154849	rs9830592	59.8473	A	C	0.582421	0.000116633
3	0.0027705	156304750	3.50002e-08	-0.0152802	rs12696039	30.4188	G	A	0.149405	5.93439e-05
3	0.00208379	183537759	2.70023e-11	-0.0138791	rs2606228	44.3624	C	A	0.646368	8.80611e-05
3	0.00254634	185828465	7.70016e-33	-0.0303929	rs73052033	142.466	C	T	0.18493	0.000278469
3	0.00364437	114371939	1.7e-09	-0.0219584	rs76183894	36.3042	C	T	0.080747	7.15802e-05
3	0.00226533	157020444	2.30001e-08	0.0126667	rs56143236	31.2654	T	C	0.256388	6.11788e-05
3	0.00232007	170602073	8.30042e-12	0.0158525	rs6444950	46.6867	A	G	0.237474	9.10115e-05
3	0.00258234	42418446	2.90001e-12	-0.0180335	rs28350	48.7678	G	A	0.820684	9.57161e-05
3	0.00309976	88254820	1.39991e-13	0.0229281	rs4858940	54.7117	C	T	0.885569	0.000106545
3	0.00220796	131551027	4.90004e-25	0.0228192	rs11709402	106.812	G	A	0.278732	0.00020937
3	0.00212202	12926096	2.39999e-09	0.01267	rs2569993	35.6496	C	T	0.320327	6.98999e-05
3	0.00198035	44028764	2.1e-10	-0.0125817	rs4017425	40.3641	T	C	0.470208	7.88686e-05
3	0.00435778	141298124	1.69981e-17	0.0370863	rs2035936	72.4263	T	G	0.055892	0.000145154
4	0.00203101	38692835	5.10035e-11	-0.0133384	rs1000096	43.1304	T	C	0.401094	8.54756e-05
4	0.00287805	80609966	6.1e-10	0.0178062	rs72649373	38.2777	C	T	0.143188	7.77973e-05
4	0.00198759	18351898	6.89922e-14	0.0148864	rs66679256	56.0952	T	C	0.445826	0.000109502
4	0.00206202	130724902	5.60015e-12	-0.0142038	rs11099020	47.4486	T	C	0.640609	9.28965e-05
4	0.00199427	180167906	8.19993e-10	-0.0122469	rs7683836	37.7124	A	G	0.557215	7.40113e-05
4	0.0020591	20257769	2.19999e-08	-0.0115222	rs6831088	31.3124	A	G	0.640139	6.1166e-05
4	0.00240219	67802992	1.29999e-09	-0.0145761	rs923994	36.8187	G	A	0.783195	7.21526e-05
4	0.0021139	52818664	2e-08	0.0118583	rs2102278	31.4685	G	A	0.322486	6.14475e-05
4	0.00198302	55505360	3.69999e-14	-0.015012	rs2192158	57.309	G	A	0.553308	0.000111399
4	0.0020172	65651730	9.70063e-11	-0.013056	rs1346841	41.8912	A	G	0.405041	8.21554e-05
4	0.00205652	31003636	1.59993e-11	0.0138553	rs4261944	45.3906	G	T	0.364935	8.89806e-05
4	0.00310659	89054667	1.39991e-13	-0.0229681	rs4148155	54.6616	G	A	0.113268	0.000105969
4	0.00210438	140774684	1.6e-10	-0.0134661	rs17289010	40.9482	G	A	0.32787	7.99224e-05
5	0.00200557	105870033	5e-09	0.0117237	rs62379271	34.1707	G	T	0.578511	6.70282e-05
5	0.0020038	133861663	1.29987e-16	-0.0165734	rs329118	68.4092	T	C	0.419409	0.000133771
5	0.00213122	43152216	3.10027e-11	0.0141555	rs13176429	44.1158	C	T	0.687609	8.60836e-05
5	0.00197681	63020706	5.90065e-15	0.0154308	rs1503526	60.9322	C	T	0.480077	0.000118866
5	0.00199464	64076515	8.60003e-13	-0.014263	rs9291822	51.132	T	C	0.514868	0.000101627
5	0.00703547	86879056	7.79992e-10	0.0432552	rs2962334	37.7999	T	G	0.020065	7.35772e-05
5	0.0019949	153543466	1.39991e-15	-0.0159321	rs7708584	63.7828	G	A	0.572344	0.000124259
5	0.0022697	158271680	2.19999e-09	0.0135831	rs17056301	35.8147	C	T	0.256425	7.03579e-05
5	0.00213286	170623391	1.20005e-17	0.0182459	rs11134679	73.1823	G	A	0.684753	0.000143729
5	0.00258163	107496102	3.80014e-24	-0.0261666	rs40071	102.732	C	T	0.179536	0.000201714
5	0.0019956	122657199	2.29985e-11	-0.0133419	rs1582931	44.698	A	G	0.473242	8.87482e-05
5	0.00198514	3513485	9.60064e-11	-0.0128512	rs698147	41.9088	G	A	0.543596	8.19489e-05
6	0.00214834	13180454	9.8992e-12	-0.0146269	rs11757278	46.3552	C	T	0.303879	9.05149e-05
6	0.00209371	40369081	3.50026e-29	0.0234784	rs34045288	125.749	T	C	0.334435	0.000245397
6	0.00200924	42516718	2.59998e-08	0.0111809	rs9349235	30.9663	T	C	0.410635	6.05095e-05
6	0.00201872	98421721	1.80011e-19	0.0182223	rs6938973	81.4806	C	T	0.601456	0.00015919
6	0.00251479	142703483	3.2e-09	0.0148848	rs6922607	35.0334	G	A	0.189847	6.81533e-05
6	0.00241845	26145217	8.9002e-14	-0.0180331	rs75499503	55.5989	T	C	0.220101	0.000111643
6	0.0020712	51779638	1e-11	0.0140966	rs1266874	46.3217	G	A	0.349619	9.03694e-05
6	0.00218251	73742152	1.40001e-08	0.0123701	rs7776021	32.1243	A	G	0.287599	6.2703e-05
6	0.00211352	97753952	4.70002e-12	-0.014612	rs6909685	47.7977	T	C	0.326809	9.39467e-05
6	0.00218606	153380228	9.09913e-12	0.0149077	rs7762794	46.5047	G	A	0.285408	9.06516e-05
6	0.00262053	50816887	1.50003e-49	0.0387798	rs72892910	218.994	T	G	0.172232	0.000428809
6	0.00266497	131924689	3.79997e-08	0.0146523	rs2248551	30.2292	A	G	0.164522	5.90202e-05
6	0.00413587	31880480	2.59998e-10	0.026149	rs9267671	39.9739	A	G	0.060733	7.80107e-05
6	0.00267493	154333183	1.10002e-11	0.0181836	rs9478496	46.2099	C	T	0.164225	9.0765e-05
6	0.00210115	9510030	4.39997e-08	-0.0115	rs9463175	29.9558	T	C	0.338958	5.92653e-05
6	0.00286788	163009335	2.19989e-13	-0.021045	rs36007635	53.8488	A	G	0.137698	0.000105176
7	0.00287545	3125220	7.89951e-11	0.0186993	rs4722398	42.2901	T	C	0.136137	8.22435e-05
7	0.00333603	138817193	6.59933e-13	-0.0239781	rs11525873	51.6618	C	T	0.097701	0.00010137
7	0.00229711	150645534	2.99985e-13	-0.0167569	rs1805123	53.2137	G	T	0.245301	0.000103966
7	0.00200786	75081418	2.39994e-30	-0.0229877	rs58862095	131.076	T	C	0.419266	0.000257329
7	0.00198283	93096635	8.10009e-09	0.0114345	rs34696181	33.2555	C	T	0.476084	6.52243e-05
7	0.00198814	113452183	1e-15	-0.0159568	rs6962980	64.4166	C	A	0.556019	0.000125712
7	0.00199583	50564204	1.5e-09	-0.0120727	rs3807566	36.5899	T	G	0.43832	7.17661e-05
7	0.00280491	26941065	1.79999e-08	0.0157894	rs213518	31.6879	C	T	0.145608	6.20303e-05
7	0.00202952	44804225	5.19996e-14	-0.0152765	rs2289379	56.658	T	C	0.395648	0.000111603
7	0.0024548	71579606	3.09999e-10	-0.0154472	rs73124396	39.5975	C	T	0.205144	7.78174e-05
7	0.00275602	99107727	2.70023e-16	-0.0225553	rs3901286	66.978	A	C	0.15244	0.000131461
7	0.00198816	24354300	1e-09	0.0121413	rs4307239	37.293	G	A	0.458941	7.32086e-05
7	0.00203492	32369148	2.39994e-14	-0.0155223	rs215634	58.1859	G	A	0.611879	0.000114439
7	0.00198884	78121458	1.80011e-11	0.0133747	rs7805441	45.2239	T	C	0.502261	8.94395e-05
8	0.00224155	14336834	1.99986e-12	0.015764	rs13248187	49.4579	C	T	0.268557	9.76292e-05
8	0.00201928	38329650	2e-10	0.0128445	rs36061954	40.4614	T	C	0.398747	7.91078e-05
8	0.00212723	95585807	1.59993e-11	-0.0143261	rs12541408	45.3552	C	T	0.31742	8.89352e-05
8	0.00205862	142619393	4.90004e-12	0.0142239	rs1078141	47.7403	T	C	0.383867	9.57024e-05
8	0.00215845	30854033	1.10002e-13	-0.0160301	rs2725371	55.1555	G	A	0.696115	0.000108716
8	0.0026874	87762607	4.20001e-09	0.015796	rs11778219	34.5485	G	A	0.163123	6.81241e-05
8	0.00321496	118884379	9.8992e-12	0.0218864	rs72673947	46.3444	G	A	0.107031	9.1564e-05
8	0.00212547	20632022	6.70039e-11	-0.0138738	rs2616143	42.607	A	G	0.319862	8.37492e-05
8	0.00200438	73440371	1.10002e-22	-0.0196429	rs35957544	96.0398	T	G	0.574316	0.00018866
8	0.0019963	77227464	7.89951e-26	0.0209773	rs1609010	110.42	G	A	0.565728	0.000216221
8	0.00198907	143383694	4.20001e-10	0.0124247	rs10099330	39.0186	G	A	0.45285	7.65002e-05
9	0.002052	23203619	3.89996e-08	-0.0112741	rs10965698	30.1862	T	C	0.369897	5.92497e-05
9	0.00199408	15885041	1.9002e-25	-0.0207862	rs10756714	108.659	G	A	0.444196	0.000213342
9	0.00238338	109072075	6.69993e-09	-0.0138177	rs7024334	33.6113	G	T	0.77914	6.57104e-05
9	0.00199415	81370555	1.2e-09	-0.0121232	rs10780248	36.9589	A	G	0.559454	7.2447e-05
9	0.00226733	96430747	2.09991e-15	0.0179932	rs2398861	62.9778	G	A	0.259169	0.000124322
9	0.00208641	120377178	1.80011e-11	-0.0140202	rs7038943	45.1553	C	T	0.33879	8.8066e-05
9	0.00204252	37081301	2.1e-10	-0.0129826	rs7034554	40.4009	G	A	0.373825	7.89073e-05
9	0.00197747	73796450	4.79954e-11	0.0130075	rs1360201	43.2681	T	C	0.481546	8.44823e-05
9	0.00199876	80510077	3.40001e-08	0.0110318	rs13291723	30.4629	A	G	0.570683	5.96343e-05
9	0.00199506	94178371	1.29999e-08	-0.0113511	rs2482356	32.3716	C	T	0.429018	6.31254e-05
9	0.00212349	103119634	1.39991e-15	0.0169514	rs10989067	63.7251	A	G	0.31593	0.000124203
9	0.00203825	126093999	1e-11	0.0138734	rs10760277	46.3288	T	C	0.385049	9.11491e-05
9	0.00198642	27760946	3.29997e-09	-0.0117509	rs1330199	34.9945	T	G	0.483137	6.89633e-05
9	0.00198362	92207308	1.10002e-12	0.0141146	rs7357754	50.6314	G	A	0.500139	9.9611e-05
10	0.00210152	16750129	2.29985e-11	0.0140553	rs7893571	44.7315	T	G	0.665897	8.79018e-05
10	0.00199108	99778226	5.30029e-22	0.0191998	rs2439823	92.9857	G	A	0.545612	0.000182782
10	0.0022021	126640936	8.60003e-15	0.0170863	rs67609008	60.2035	C	T	0.283614	0.000118632
10	0.00230766	34511990	1.40001e-08	-0.0130834	rs11009685	32.1438	T	C	0.244096	6.31682e-05
10	0.00229886	118650996	2.19989e-14	0.0175643	rs10510025	58.3763	T	C	0.247013	0.000114762
10	0.00210126	21830104	7.10068e-25	0.0216425	rs11012732	106.085	G	A	0.331683	0.000207659
10	0.00311639	18549889	1.29999e-08	0.0177354	rs73601548	32.3876	T	C	0.114527	6.37963e-05
10	0.00200386	133978962	8.99912e-14	-0.0149382	rs2172131	55.5727	C	T	0.578723	0.000108809
10	0.0019778	65191645	5.10035e-13	-0.0142836	rs7924036	52.1568	T	G	0.503265	0.000102006
11	0.00252719	27679916	3.29989e-56	-0.0399185	rs6265	249.501	T	C	0.188472	0.000487449
11	0.00214881	28712741	1.5e-09	-0.0129976	rs558887	36.5873	G	A	0.307507	7.19493e-05
11	0.00202961	45438374	6.1e-09	0.0117979	rs10742752	33.7897	C	T	0.612239	6.60883e-05
11	0.00205579	65639374	3.59998e-23	-0.0203841	rs2234458	98.3163	T	C	0.639519	0.000191579
11	0.0020221	118941596	3.29989e-13	0.014725	rs7925100	53.028	A	G	0.396117	0.000103733
11	0.00198748	130795698	2.19989e-15	0.0157606	rs7944782	62.884	G	T	0.509784	0.000124151
11	0.0026658	134601012	4.90004e-13	0.0192705	rs12364470	52.2554	G	T	0.164556	0.000102105
11	0.00206436	8639200	4.49987e-20	0.0189424	rs4929923	84.1975	C	T	0.645204	0.000164277
11	0.00201096	13331808	1.20005e-15	0.0160961	rs55769038	64.067	A	G	0.590384	0.000125309
11	0.00199819	131451862	9.20026e-11	0.0129468	rs2512892	41.9809	C	T	0.566085	8.23457e-05
11	0.0020063	47529947	1.50003e-37	0.0256977	rs7124681	164.058	A	C	0.408353	0.000319093
11	0.00199081	69443822	1.69981e-13	-0.0146771	rs594024	54.3527	C	T	0.554162	0.000106445
11	0.00428551	116911012	6.80002e-09	0.0248393	rs12273545	33.5949	T	C	0.056505	6.57863e-05
11	0.00250202	133767622	3.29997e-10	0.0157218	rs329651	39.4842	T	G	0.803977	7.79086e-05
11	0.00215313	43692423	1.50003e-26	0.0229675	rs59227842	113.786	G	A	0.31149	0.000226262
11	0.00198231	84776849	1.9002e-11	-0.0133062	rs349071	45.0573	A	G	0.500388	8.85274e-05
12	0.00200698	2161561	2.99999e-08	0.0111273	rs723672	30.7393	T	C	0.43151	6.07468e-05
12	0.00287086	19288508	1.2e-10	0.0184851	rs10505836	41.4591	C	A	0.860012	8.22752e-05
12	0.00197951	41887940	1.20005e-12	0.014075	rs1458156	50.557	T	C	0.488431	9.89998e-05
12	0.00254312	60966740	1.40001e-09	0.0153916	rs4267103	36.6297	C	T	0.186347	7.18388e-05
12	0.00233641	82424100	2.19999e-08	-0.0130768	rs11115160	31.326	A	G	0.237797	6.19883e-05
12	0.00198552	89771903	1.69981e-13	0.0146374	rs704061	54.3475	C	T	0.45505	0.000106261
12	0.00251342	97584357	6.49995e-09	0.0145885	rs55966114	33.6892	T	C	0.192958	6.62842e-05
12	0.00214136	133414054	1.2e-08	-0.012198	rs6560906	32.4487	C	T	0.691874	6.34399e-05
12	0.00203363	50263148	1.39991e-48	0.0297904	rs7132908	214.59	A	G	0.384458	0.000420039
12	0.00201869	56494991	6.4998e-16	-0.0163086	rs2271189	65.2671	A	G	0.40272	0.000127951
12	0.00211197	103658096	3.10027e-18	-0.0183924	rs4764949	75.8405	G	A	0.325892	0.000148631
12	0.00232002	108294381	2.19989e-14	-0.0177165	rs73193736	58.3139	G	A	0.243934	0.000115776
13	0.00200801	59266053	7.39946e-19	-0.0178082	rs4055791	78.6517	T	C	0.416804	0.000154176
13	0.00205854	79580919	3.40017e-18	0.0179033	rs1441264	75.6393	A	G	0.593681	0.000154638
13	0.00199052	112217108	3.19963e-14	0.0151051	rs9515446	57.5856	G	A	0.447709	0.000112834
13	0.00220377	28036062	1e-14	-0.0170434	rs1967772	59.8108	A	G	0.285117	0.000118413
13	0.0021094	67472713	1.40001e-10	-0.0135388	rs9571687	41.1948	A	C	0.329363	8.09753e-05
13	0.00200245	97019090	3.59998e-13	0.0145559	rs7996639	52.839	A	G	0.449354	0.00010485
14	0.00236876	88326386	2.1e-10	0.0150461	rs113624107	40.3465	A	G	0.22586	7.91656e-05
14	0.00211709	25930988	6.70039e-24	0.0213422	rs8015400	101.625	A	C	0.677097	0.000199173
14	0.00293564	33257914	3.89996e-08	0.0161287	rs2383377	30.1851	A	G	0.130687	5.91068e-05
14	0.00198067	47298505	9.20026e-17	-0.0164677	rs35697587	69.126	A	G	0.508121	0.000135557
14	0.00209828	103246470	6.4003e-19	-0.0186417	rs3803286	78.9304	G	A	0.666815	0.000154416
14	0.00207775	103860206	7.70016e-14	0.0155336	rs12889639	55.893	A	G	0.651265	0.000109604
14	0.00360585	41350367	7.39997e-10	0.022201	rs1451963	37.9079	T	G	0.082266	7.44239e-05
14	0.00206189	94023972	8.69961e-24	0.0207333	rs6575340	101.113	A	G	0.636038	0.000199024
14	0.00235267	69789755	2e-09	0.0141019	rs3902951	35.928	G	T	0.237151	7.1953e-05
15	0.00236042	68072458	2.49977e-36	-0.0297067	rs3784710	158.391	C	T	0.226602	0.000309318
15	0.00201912	79403585	7.10068e-15	-0.0157151	rs2870111	60.5773	T	C	0.412066	0.000119663
15	0.00228082	99240947	2.69998e-08	-0.012674	rs11630647	30.8777	A	G	0.251739	6.05147e-05
15	0.00248602	57120989	3.50002e-09	-0.0146839	rs1657930	34.8878	A	G	0.802936	6.8234e-05
15	0.00207578	95271872	1.69981e-12	-0.0146558	rs8025516	49.849	G	T	0.645928	9.82482e-05
15	0.00199506	31843528	2e-09	0.0119673	rs4284600	35.9816	C	T	0.467122	7.12985e-05
15	0.0023609	59470366	2.30001e-10	0.0149659	rs2899644	40.1838	T	C	0.229995	7.93319e-05
16	0.00203595	4015729	2.29985e-32	0.0241136	rs879620	140.278	T	C	0.613237	0.000275821
16	0.00201412	53806453	1e-200	0.0734967	rs56094641	1331.57	G	A	0.404564	0.00260248
16	0.00311586	70309237	2.99985e-13	-0.0227338	rs12149660	53.2339	A	G	0.114956	0.000105165
16	0.00198424	29994922	1e-33	0.0240107	rs3814883	146.427	T	C	0.482402	0.0002879
16	0.00201345	69651866	1.20005e-30	-0.0231703	rs862320	132.429	T	C	0.40965	0.000259666
16	0.00227364	6716711	3.40001e-08	-0.0125461	rs11641179	30.4491	G	A	0.257141	6.01347e-05
16	0.00201997	28883241	2.29985e-40	0.0268646	rs7498665	176.877	G	A	0.399659	0.000346321
16	0.0036983	72312727	3.79997e-08	0.0203327	rs12921986	30.2264	G	A	0.077984	5.94517e-05
16	0.00207999	407723	6.00067e-13	-0.0149781	rs7201895	51.855	A	G	0.354291	0.000102646
16	0.00197715	24540806	1.29999e-10	-0.0126972	rs2342892	41.2417	G	T	0.516212	8.05247e-05
17	0.00199601	15888448	1.80011e-12	0.0140681	rs8076669	49.6759	C	T	0.561561	9.74556e-05
17	0.00237054	31464270	7.59976e-11	-0.0154285	rs11656076	42.3597	A	G	0.224774	8.29568e-05
17	0.00275603	1824305	2.60016e-20	-0.0254509	rs4790292	85.2783	A	C	0.153693	0.000168507
17	0.00282374	52938468	2.99999e-08	0.0156492	rs62072006	30.7139	C	A	0.144541	6.05626e-05
17	0.00201383	34950239	1.39991e-17	-0.017187	rs12937411	72.8374	T	C	0.408167	0.000142714
17	0.00211163	47090785	1.80011e-21	-0.020093	rs11079849	90.5428	T	C	0.328531	0.000178124
17	0.00199407	21264396	1.50003e-19	-0.0180321	rs1320251	81.7734	T	C	0.454791	0.000161249
17	0.00249216	65832016	2.90001e-14	0.0189524	rs7218014	57.8331	C	T	0.197305	0.000113775
18	0.00198255	21090023	7.70016e-25	-0.020404	rs1788808	105.921	G	A	0.49478	0.000208139
18	0.00235777	56882326	9.49992e-10	0.0144231	rs9951619	37.4209	G	T	0.767369	7.4271e-05
18	0.00252176	7548501	2.59998e-10	-0.0159359	rs512121	39.9343	C	T	0.192054	7.88114e-05
18	0.00254968	53397199	1.99986e-12	0.0179315	rs784257	49.4609	C	T	0.812541	9.79523e-05
18	0.00200821	31251221	8e-10	0.0123404	rs7232171	37.7607	T	G	0.58263	7.40632e-05
18	0.00234213	57829135	2.30144e-118	0.0541723	rs6567160	534.974	C	T	0.232714	0.00104801
18	0.00282688	1839911	1.10002e-13	0.02099	rs60764613	55.1328	T	G	0.144883	0.000109169
18	0.00203562	39644247	3.40017e-11	0.0134907	rs559231	43.9213	T	G	0.393053	8.68362e-05
19	0.00201523	49649051	5.19996e-09	-0.0117714	rs3764625	34.1198	G	T	0.587594	6.71566e-05
19	0.00254712	4050424	7.59976e-20	-0.0232257	rs72976986	83.1455	A	G	0.190123	0.00016612
19	0.002188	33937277	6.69993e-10	0.0135041	rs7250833	38.0923	T	C	0.288866	7.4922e-05
19	0.00275052	31017686	4.90004e-16	-0.022318	rs73026725	65.8387	A	C	0.153534	0.000129466
20	0.00231309	17091233	1.40001e-08	-0.0131207	rs852042	32.1758	G	A	0.758575	6.30558e-05
20	0.00252257	51195932	3.59998e-26	-0.0266936	rs73142879	111.977	T	C	0.192297	0.000221344
20	0.00199313	2126089	1.6e-08	-0.0112551	rs2153740	31.888	G	A	0.479914	6.32364e-05
20	0.00201106	44895075	1.2e-09	0.0122284	rs2425816	36.9734	A	G	0.415111	7.26118e-05
20	0.00234997	53479658	3.59998e-10	-0.0147346	rs6023655	39.3144	G	A	0.765741	7.78906e-05
20	0.00205634	6612832	2.29985e-22	0.020001	rs1884897	94.6049	G	A	0.627378	0.000187039
20	0.00210138	25190777	3.59998e-12	0.0146111	rs4456769	48.3456	T	C	0.333444	9.48976e-05
20	0.00291255	41982698	2.59998e-10	-0.0184105	rs909892	39.9562	A	G	0.134817	7.90704e-05
21	0.00207859	42626706	1.09999e-09	0.0126647	rs2837996	37.1238	C	T	0.651408	7.28434e-05
21	0.00199484	46581798	9.49948e-21	0.0186353	rs394608	87.2683	C	T	0.537697	0.00017265
22	0.00208527	40690385	1.69981e-17	-0.0177457	rs4820410	72.4205	G	A	0.345317	0.000142385
22	0.00220025	41804716	2.80027e-12	-0.0153737	rs28489620	48.8217	A	G	0.290349	9.73984e-05

## Sheet: supplementary table3
Supplementarytable3.IVs associated with smoking initiation
chr.exposure	pos.exposure	beta.exposure	se.exposure	pval.exposure	SNP	F-statisitcs	effect_allele.exposure	other_allele.exposure	eaf.exposure	R^2
1	44037685	0.0335118	0.0038983	8.12082e-18	rs3001723	73.9001	A	G	0.321	0.000489554
1	73766037	-0.0241444	0.00355604	1.13999e-11	rs7555507	46.0999	T	C	0.496	0.000291457
1	50625979	0.0260041	0.0043955	3.36001e-09	rs6669839	34.9999	T	C	0.204	0.000219612
1	8481016	0.0214679	0.00361329	2.80001e-09	rs301805	35.2999	G	T	0.559	0.000227227
1	154205120	-0.0329992	0.00533915	6.52004e-10	rs12025237	38.1999	C	A	0.124	0.000236572
1	210304319	-0.0248139	0.00447842	3.02998e-08	rs2046850	30.7001	T	C	0.187	0.00018722
2	623976	0.0354486	0.00473279	6.72977e-14	rs6728726	56.1001	C	T	0.829	0.00035627
2	182034448	0.0224483	0.00405809	3.16002e-08	rs6433897	30.6002	C	T	0.754	0.00018694
2	104088751	-0.0305098	0.00373855	3.3597e-16	rs266047	66.5997	A	G	0.529	0.000463858
2	146143090	0.0360925	0.0035563	3.56041e-24	rs13030994	103	A	G	0.485	0.000650748
2	162802993	0.0276329	0.00358234	1.24997e-14	rs12474587	59.5003	T	G	0.404	0.000367714
2	155682556	0.0239932	0.00356484	1.67996e-11	rs1445649	45.2998	C	T	0.525	0.000287117
3	50224225	-0.0233768	0.00375292	4.78002e-10	rs12632110	38.8	G	A	0.647	0.00024962
3	75009019	-0.0270476	0.00457843	3.51002e-09	rs11712680	34.8999	C	A	0.174	0.000210289
3	85985324	-0.0202716	0.00365268	2.83002e-08	rs66680800	30.8001	T	G	0.397	0.00019675
3	5724536	0.0197411	0.00356289	2.97002e-08	rs1869243	30.7	C	T	0.481	0.000194574
4	28473524	0.0237181	0.00403803	4.36999e-09	rs962625	34.5001	G	A	0.24	0.000205218
4	67825894	-0.025928	0.00429163	1.52999e-09	rs993700	36.5001	C	T	0.766	0.000240998
4	147797214	-0.0249918	0.00364155	6.64967e-12	rs10001365	47.1002	A	G	0.405	0.000301021
5	60374912	-0.0240995	0.00407356	3.24997e-09	rs6893752	35	G	A	0.766	0.000208205
5	103816655	-0.0332644	0.00502051	3.41979e-11	rs12186738	43.8999	T	G	0.154	0.000288324
5	154839646	0.0246617	0.00415673	2.99999e-09	rs1385108	35.2	T	C	0.239	0.000221237
5	166989513	-0.0278417	0.00371058	6.07995e-14	rs4044321	56.2999	G	A	0.642	0.000356319
5	87756821	-0.0275284	0.00356881	1.22011e-14	rs4352629	59.4997	T	C	0.492	0.000378809
5	106834363	-0.0328856	0.00528628	5.01996e-10	rs72789632	38.7	T	C	0.12	0.000228405
6	98748008	0.0277307	0.003986	3.46976e-12	rs9401770	48.4002	A	G	0.273	0.000305245
6	108994161	0.0228121	0.00405809	1.93001e-08	rs3800227	31.6	G	A	0.701	0.000218147
6	67405337	0.0206103	0.00355561	6.62003e-09	rs10498846	33.6001	T	C	0.473	0.000211773
7	99185406	-0.0290467	0.00480127	1.43999e-09	rs12333760	36.6	C	T	0.204	0.00027401
7	117523709	0.027069	0.00355741	2.74979e-14	rs10233018	57.8997	G	A	0.503	0.000366352
7	133589846	-0.0214194	0.00366263	5e-09	rs10279261	34.2002	A	G	0.619	0.000216401
7	1889773	-0.0203218	0.00360938	1.75001e-08	rs10260968	31.7	A	G	0.597	0.000198716
7	69735251	-0.024526	0.00404299	1.33999e-09	rs12112638	36.8	G	A	0.275	0.000239858
7	3407568	-0.0232591	0.00373402	4.70002e-10	rs2140114	38.8001	T	C	0.518	0.000270142
8	59814666	-0.0268946	0.00355604	3.90032e-14	rs13261666	57.2001	T	G	0.522	0.00036096
8	65073605	0.0202808	0.00363668	2.43002e-08	rs12545053	31.1	G	A	0.397	0.000196928
8	91995577	-0.0229645	0.00402823	1.17999e-08	rs2631024	32.5002	G	A	0.737	0.000204441
9	3014254	0.0219314	0.00356244	7.46002e-10	rs4543592	37.8999	C	T	0.468	0.000239508
9	86707289	0.0209482	0.00356645	4.15997e-09	rs2378662	34.5002	A	G	0.556	0.000216661
9	11070165	-0.0255148	0.00453171	1.81001e-08	rs10114490	31.7001	A	G	0.198	0.000206754
10	8803551	-0.0239554	0.00414505	7.35005e-09	rs10905461	33.4001	C	T	0.718	0.000232386
11	112911004	0.0437914	0.00363668	2.71019e-33	rs7938812	145	G	T	0.424	0.00093669
11	27679916	-0.0317863	0.00457843	3.76964e-12	rs6265	48.2	T	C	0.203	0.000326937
11	7950797	-0.0206091	0.00364321	1.54999e-08	rs4523689	32	G	A	0.408	0.000205178
12	16748721	-0.0209298	0.00357892	4.84998e-09	rs11057005	34.2	G	A	0.43	0.000214735
12	69655167	-0.0243756	0.00395946	7.31004e-10	rs7969559	37.9	G	A	0.688	0.000255084
13	38357471	-0.0211589	0.0035765	3.22998e-09	rs3904512	35.0001	A	G	0.429	0.000219336
15	83922387	-0.0292051	0.00452262	1.06001e-10	rs12441907	41.7001	A	C	0.186	0.000258276
15	47935843	0.0294151	0.00359095	2.63998e-16	rs1435741	67.0999	A	G	0.425	0.00042289
16	717085	-0.0247672	0.0041686	2.77e-09	rs7197072	35.2999	T	C	0.238	0.000222493
16	87443734	-0.0216231	0.00358893	1.67001e-09	rs1050847	36.2999	T	C	0.505	0.000233756
16	17572674	-0.0238668	0.00436473	4.54004e-08	rs4781977	29.9002	C	T	0.205	0.000185669
17	30657058	-0.0207099	0.00365532	1.43001e-08	rs7224742	32.1	T	C	0.595	0.000206708
17	2072949	0.0201357	0.00361066	2.43002e-08	rs11658881	31.1	G	A	0.418	0.000197271
22	28781758	-0.019984	0.00366078	4.84998e-08	rs134529	29.8001	C	T	0.349	0.000181469

## Sheet: supplementary table4
Supplementary table 4. IVs associated with alcohol drinks per week.
chr.exposure	pos.exposure	beta.exposure	se.exposure	pval.exposure	SNP	F-statisitcs	effect_allele.exposure	other_allele.exposure	eaf.exposure	R^2
1	173848808	-0.0135848	0.0023684	9.78003e-09	rs28680958	32.9	A	G	0.23	6.53665e-05
2	63269604	-0.0129688	0.00208202	4.71998e-10	rs6739804	38.7998	C	T	0.66	7.54836e-05
2	44271496	-0.0327862	0.00567307	7.58997e-09	rs75120545	33.4	T	C	0.022	4.62566e-05
2	144272376	-0.0125899	0.00201085	3.83001e-10	rs71404478	39.1999	T	C	0.34	7.11373e-05
2	45141180	0.0150848	0.00196055	1.40994e-14	rs494904	59.2002	C	T	0.429	0.000111481
3	85766025	0.0132042	0.00224155	3.89996e-09	rs9835772	34.6998	T	A	0.235	6.26879e-05
3	85403892	-0.0167274	0.00219076	2.23975e-14	rs28732378	58.2998	G	A	0.729	0.000110556
4	42117559	0.018083	0.0029068	4.82003e-10	rs16854020	38.7	A	G	0.127	7.25085e-05
4	100279889	0.0276538	0.00307075	2.18022e-19	rs78234152	81.1	A	G	0.0986	0.000135936
4	143654889	-0.0119016	0.00202921	4.49997e-09	rs331939	34.3999	A	G	0.339	6.34807e-05
4	100239319	0.188115	0.00617852	1e-200	rs1229984	926.996	C	T	0.953	0.00317006
4	103188709	-0.0364548	0.00391286	1.22999e-20	rs13107325	86.8002	T	C	0.0654	0.000162459
4	39413780	0.0283339	0.00197411	1.10002e-46	rs28712821	206.001	A	G	0.594	0.000387218
5	155902003	0.0127314	0.0022684	1.98002e-08	rs55872084	31.5002	T	G	0.218	5.52644e-05
7	153489725	0.0127063	0.00193545	5.19996e-11	rs6969458	43.0997	A	G	0.459	8.01822e-05
7	103812171	-0.0105546	0.00193346	4.79999e-08	rs2299409	29.7998	A	G	0.493	5.56889e-05
7	69783020	-0.0160517	0.00249471	1.24e-10	rs10085696	41.4002	G	A	0.201	8.27589e-05
8	126500031	0.0112989	0.00195507	7.59994e-09	rs28601761	33.4001	G	C	0.405	6.15282e-05
9	108755622	0.0124767	0.002216	1.79999e-08	rs55932213	31.7001	G	A	0.701	6.52557e-05
11	113412443	0.0147908	0.00208756	1.36994e-12	rs4309187	50.2002	C	A	0.697	9.24036e-05
11	113655696	0.0131418	0.00214605	8.96004e-10	rs17542254	37.4999	G	A	0.251	6.49375e-05
11	27694241	-0.0137683	0.00250539	3.97e-08	rs2049045	30.2002	C	G	0.189	5.8113e-05
11	47428565	-0.0145643	0.00207008	2.03002e-12	rs4752999	49.5	T	C	0.321	9.24664e-05
12	92081800	-0.010827	0.00198336	4.79005e-08	rs1387766	29.7998	A	G	0.622	5.51224e-05
14	94844947	-0.0476809	0.00713966	2.39001e-11	rs28929474	44.5999	T	C	0.0154	6.89445e-05
14	57281154	-0.0121885	0.00205146	2.78003e-09	rs962961	35.3	T	C	0.329	6.55917e-05
16	73912503	-0.0150051	0.00244381	8.35007e-10	rs11860773	37.7001	C	T	0.176	6.53052e-05
16	28526897	-0.0136118	0.00195858	3.62994e-12	rs153106	48.3002	C	T	0.409	8.95719e-05
16	85721809	0.014005	0.00214072	5.94019e-11	rs13332432	42.8003	G	C	0.296	8.17449e-05
17	44189858	-0.0210081	0.00238944	1.46994e-18	rs76640332	77.3003	A	G	0.204	0.000143333
17	7733833	0.0110694	0.00195072	1.38998e-08	rs34121753	32.2002	G	A	0.532	6.10149e-05
19	49211969	0.0150976	0.00193147	5.49035e-15	rs676388	61.0998	C	T	0.494	0.000113952
20	25027630	0.0108994	0.00198336	3.80996e-08	rs6106989	30.1997	A	G	0.628	5.55057e-05

## Sheet: supplementary table5
Supplementary table 5. population characteristics of the PBC cohorts
	cohorts
	Canada	Italy	United Kingdom
N of cases	499	449	1816
N of controls	4374	940	5161
Age at study entry, mean	60.7	55.2	64.3
Female, %	0.93	0.903	0.914
AMA positive, (%)	0.955	0.854	0.935
ANA positive,(%)	NA	0.396	NA
received liver transplant,(%)	0.052	31.7%ⱡ	0.191
ⱡ: 31.7% of Italian cases had liver cirrhosis
NA: the positivity of ANA was not available in primary GWAS database
